# Supplementary material for: Breakdown of coevolution between symbiotic bacteria Wolbachia and their filarial hosts
Source: PeerJ. 2016 Mar 28;4:e1840. doi: 10.7717/peerj.1840 (PMC4824920; doi:10.7717/peerj.1840)
Supplement: Table S1 — Vertebrate host are indicated in the first column and their collection place is given in the second column. The name of the collected filarial species is given in the third column. Columns 4 and 5 present ethical information on the host collection, i.e., the capture permit number and the ethical committee or legal entity for scientific procedures; columns 6 to 8 describe non-scientific procedures in which filariae were recovered from vertebrates after hunting, necropsies in slaughter houses, or post-veterinary or post-medical procedures. The number of MNHN collection registration is listed in the last column. [file peerj-04-1840-s004.xls]

## Sheet: ethical statement
Vertebrate Host	Host Collection place	Filarial species	Scientific procedure		Non-scientific procedure			MNHN N°
			Capture permit N°/Licence N°	Ethical committee/ Legal entity	Hunting process	Slaughter houses	Veterinary act
Ateles sp.	Guyana	Dipetalonema caudispina					post-mortem necropsy	64YT
Callorhinus ursinus	Alaska	Acanthocheilonema odendhali	14327 NMML	Marine Mammal Protection Act				401YU
Carollia perspicillata	Peru	Litomosoides brasiliensis	WGS84	Universidad Nacional Agraria La Molina Ethical Committee				35/37PF
Cebus apella	Peru	Dipetalonema gracile			local hunting (food collection)			215YU
Crocodilurus amazonicus	Peru	Oswaldofilaria petersi			local hunting (food collection)			34PF
Glossophaga soricina	Peru	Litomosoides hamletti	WGS84	Universidad Nacional Agraria La Molina Ethical Committee				36PF1
Hydrochoerus hydrochaeris	Venezuela	Cruorifilaria tuberocauda			national hunting (population regulation + food collection)			57YT/60YT
Lagothrix poeppigii	Peru	Dipetalonema robini			local hunting (food collection)			216YU
Meriones unguiculatus	Experimental strain (France)	Litomosoides sigmodontis	Comitee Cuvier Licence: 68-002; DDCSPP: No. C75-05-15	Ethical committee of the Museum National d’Histoire Naturelle; EU Directive 2010/63/UE				186MS
Oriolus oriolus	Bulgaria	Cardiofilaria pavlovskyi	55/17.04.2006	BESK				180YU
Phyllomedusa bicolor	French Guyana	Ochoterenella sp3	Prob-DOM-06-PCVI-0007	CNRS			surgery	194JW
Podiceps nigricollis	Spain	Pelecitus fulicaeatrae					surgery	49YT
Rana ridibunda	Ukraine	Icosiella neglecta					post-mortem necropsy	122YU
Rangifer tarandus	Finlande	Setaria tundra				X		71YT
Rattus tanezumi	Laos	Breinlia (Breinlia) jittapalapongi	BDIV 012 CERoPath	National Agriculture and Forestry Reshearch Institute				78YT
Saimiri scuireus	Peru	Dipetalonema graciliformis			local hunting (food collection)			220YU
Trachops cirrhosus	Venezuela	Litomosoides solarii	Nu 33/2007	Ministerio del Ambiente de la Republica Bolivariana de Venezuela				213YU
Tropidurus torquatus	Brasil	Oswaldofilaria chabaudi	261/05, NUFAS/MG-IBAMA	Brazilian Institute of the Environment and Renewable Resources				102YU
