# Supplementary material for: Breakdown of coevolution between symbiotic bacteria Wolbachia and their filarial hosts
Source: PeerJ. 2016 Mar 28;4:e1840. doi: 10.7717/peerj.1840 (PMC4824920; doi:10.7717/peerj.1840)
Supplement: Table S2 — Abbreviations: size, amplicon size; step 1, denaturation; step 2, annealing; step 3, elongation; T, temperature (°C); D, duration (sec); N, number of cycles; pr., primers; BSA, bovine serum albumin; ref, reference. ∗ Indicates that the primers were designed for nested PCR. References: PS means newly designed for the present study. [file peerj-04-1840-s005.xlsx]

## Sheet: Feuil1
	Primers			Thermal profile							PCR mix concentrations
Gene	Designation	Sequence (5'-3')	Size	Step 1		Step 2		Step3		N	MgCl2	pr.	BSA	Ref
			(bp)	T	D	T	D	T	D		(mM)	(µM)	(mg/µL)
16S rDNA	wbJ_16SF1/	AGT GGC AGA CGG GTG AGT AAT GTA	~1120	95	30	62	45	72	90	38	3	0.5	0.18	PS
	wbJ_16SR1	TCA CGA CTT TGC AGC CCA TTG T
	W-Ef/	CAGACGGGTGAGTAATGYATAG	~1020	95	90	64	60	72	90	2	2	0.5	0.18	Werren et al., 2000
	W-Er*	TATCACTGGCAGTTTCCTTAAAG		95	30	64	60	72	90	35
	16FwolbF/	GAAGATAATGACGGTACTCAC	~1010	95	120	60	60	72	240	5	1.5	1	0.18	Casiraghi et al., 2004
	16FwolbR3	GTCACTGATCCCACTTTAAATAAC		95	30	50	60	72	240	35
dnaA	wb_dnaAF1/	TCGTGGTAGGAAAGCCAAATGA	~910	95	30	60	45	72	90	38	3	0.5	0.18	PS
	wb_dnaAR1	ACTGCRTGTATAACAGTAGC
	dnaA2F/	ACAATTGGTTATATCAGCTG	~450	95	30	52	45	72	90	40	1.5	0.75	0.18	Casiraghi et al., 2003
	dnaA2R*	TACATAGCTATTTGYCTTGG
	wbJ_dnaAF2/	GGGGTTGGTAGTGGATATTAATGA	~270	95	30	60	30	72	90	38	3	1	0.18	PS
	wbJ_dnaAR2*	TTGTATTTCtGCTATTGTAATTGG
groEL	wbgroELdF1/	TAGTAGTRTCAGGYGARCAG	~990	95	30	54	60	72	100	38	1.5	0.5	0.18	PS
	wbgroELdR1	CAAYTGTRGTATTRTCTTTAGT
	wgroF1/	GGTGAGCAGTTGCAAGAAGC	~860	95	30	60	60	72	90	5	1.5	0.75	0.18	Casiraghi et al., 2005
	wgroRev1*	AAGAGTTTGATCCTGGCTCAG		95	30	55	45	72	90	35
	WbJgroELdF2/	GCAGCAGTARTAGACTCAAC	~830	95	30	53	45	75	90	38	1.5	0.75	0.18	PS
	WbJgroELdR2*	CTATATCYTCAAGCATCTC
ftsZ	wb_ftsZF3/	GCAAATACYGATGCTCARGC	~860	95	30	62	60	72	100	38	2	0.5	0.18	PS
	wb_ftsZR3	ATCAATRCCAGTTGCAAGAA
	wb_ftsZF4/	CTAAGGGDCTTGGTGCTGGT	~700	95	30	52	30	72	70	38	2	0.75	0.18	PS
	wb_ftsZR4*	ACYTCTTCRCGCACTCTATT
	FtsZuniF/	GGYAARGGTGCRGCAGAAGA	~755	95	30	60	45	72	90	5	1.5	1	0.18	Casiraghi et al., 2005
	FtsZuniR	ATCRATRCCAGTTGCAAG		95	30	57	45	72	90	34
	ric_FtsZF1/	ATAGYMATATGSTHTTYAT	~700	95	30	53	30	72	90	38	3	0.5	0.18	PS
	ric_FtsZR1	ATCAATRCCWGTYGCAASAA
	ric_FtsZF2/	YTWATTGTHATWCCVAAYC	~460	95	30	48	30	72	70	38	1.5	0.75	0.18	PS
	ric_FtsZR2*	ATRCCWGTTGCAASAACWGA
fbpA	wb_fbAF1/	CATTATCATTTTCARCTTGC	~550	95	30	59	45	72	90	38	2	0.5	0.18	PS
	wb_fbAR1	TCACCACCAGARAAAACTA
	fbpAF1/	GCTGCTCCRCTTGGYWTGAT	~500	95	30	59	45	72	90	38	1.5	0.5	0.18	Baldo et al., 2006
	fbpAR1*	CCRCCAGARAAAAYYACTATTC
	wbJ_fbAF2/	CCACTGATCTTGAAACTTAATAAC	~435	95	30	55	30	72	60	38	3	0.5	0.05	PS
	wbJ_fbAR2*	TCTTTTTCCTGCAAAACAAGAT
coxA	coxAF1/	TTGGRGCRATYAACTTTATAG	~850	95	30	58	45	72	90	38	1	0.5	0.18	PS
	wb_coxAR1	TAATCAGGTATRCGYCTTGGCAT
	coxAF1/	TTGGRGCRATYAACTTTATAG	~480	95	30	54	45	72	90	38	1.5	1	0.18	Baldo et al., 2006
	coxAR1*	CTAAAGACTTTKACRCCAGT
gatB	wbfilgatB_F1/	TAGATYTAAATCGTGCAGG	~760	95	30	55	45	72	90	38	2	0.5	0.18	PS
	wbfilgatB_R1	TCAAACATAATATCRAAWAC
	wbgatBF2	ATGAAAAARTTRAGGCAGATT	~600	95	30	55.5	30	72	90	38	3	0.5	0.18	PS
	wbgatBR2*	GCRTtTGCTTTRAYTGGRGAG
