# Supplementary material for: Breakdown of coevolution between symbiotic bacteria Wolbachia and their filarial hosts
Source: PeerJ. 2016 Mar 28;4:e1840. doi: 10.7717/peerj.1840 (PMC4824920; doi:10.7717/peerj.1840)
Supplement: Table S3 — The name of the species are given in the first column. The identification number of samples are given in the second column. Columns 3 to 9 present accession numbers for each analysed gene: 16S rDNA; 60 kDa chaperonin groEL gene; ftsZ gene for cell division protein; dnaA gene for chromosomal replication initiator protein; cytochrome c oxidase subunit I (coxA) gene; putative fructose-bisphosphate aldolase (fbpA) gene; and glutamyl-tRNA(Gln) amidotransferase subunit B (gatB) gene. Abbreviations: ext. indicates external samples. [file peerj-04-1840-s006.xlsx]

## Sheet: Feuil1
Host Species	Sample ID	16S rDNA	groEL	FtsZ	dnaA	coxA	fbpA	gatB
Wolbachia from filarial nematodes:
Brugia malayi	8YT	KU255225	KU255197	KU255347	KU255288	KU255256	KU255318	KU255368
Brugia malayi	ext.	NC006833
Brugia pahangi	46YT	KU255226	KU255198	KU255348	KU255289	KU255257	KU255319	KU255369
Brugia timori	6YT	KU255227	KU255199	KU255349	KU255290	KU255258	KU255320	KU255370
Cercopithifilaria japonica	ext.	FR827941	FR827917	FR827921	FR827915	Ø	Ø	Ø
Cruorifilaria tuberocauda	55YT	KU255229	KU255201	Ø	KU255292	KU255260	KU255322	KU255372
Dipetalonema caudispina	362YU	KU255230	KU255202	Ø	KU255293	KU255261	KU255323	KU255373
Dipetalonema caudispina	64YT	KU255231	Ø	Ø	KU255294	KU255262	KU255328	Ø
Dipetalonema gracile	215YU	KU255233	KU255204	Ø	KU255296	KU255264	KU255325	KU255375
Dipetalonema gracile	124CV	KU255232	KU255203	Ø	KU255295	KU255263	KU255324	KU255374
Dipetalonema gracile	63YT	KU255234	Ø	Ø	KU255297	KU255265	Ø	Ø
Dipetalonema graciliformis	220YU	KU255235	KU255205	Ø	KU255298	KU255266	KU255326	Ø
Dipetalonema robini	217YU	KU255237	KU255207	Ø	KU255301	KU255269	KU255329	KU255377
Dirofilaria immitis	79YT	KU255236	KU255206	KU255351	KU255299	KU255267	KU255327	KU255376
Dirofilaria immitis	ext.	wDi.2.2
Dirofilaria repens	297YU/ext.	AJ276500	AJ609653	AJ010273	KU255300	KU255268	Ø	Ø
Litomosoides brasiliensis	35PF	KU255241	KU255210	KU255354	KU255305	KU255273	KU255333	KU255381
Litomosoides brasiliensis	37PF	KU255242	KU255211	KU255355	KU255306	KU255274	KU255334	KU255382
Litomosoides hamletti	36PF	KU255244	KU255212	KU255356	KU255308	KU255276	KU255335	KU255384
Litomosoides sigmodontis	ext.	wLs.2.0
Litomosoides solarii	213YU	KU255245	KU255213	KU255358	KU255309	KU255277	KU255336	KU255385
Loxodontofilaria caprini	YG2-58	KU255243	Ø	FR827922	KU255307	KU255275	Ø	KU255383
Madathamugadia hiepei	394YU	JQ888305	JQ888338	JQ888332	JQ888312	JQ888310	JQ888341	Ø
Madathamugadia hiepei	80YU2	JQ888299	JQ888333	JQ888324	JQ888314	JQ888309	JQ888340	Ø
Madathamugadia hiepei	80YU3	JQ888300	JQ888334	JQ888325	JQ888315	JQ888308	JQ888339	Ø
Madathamugadia hiepei	81YU1	JQ888302	JQ888335	JQ888328	JQ888319	JQ888306	JQ888343	Ø
Madathamugadia hiepei	81YU3	JQ888303	JQ888336	JQ888330	JQ888321	JQ888307	JQ888342	KU255386
Mansonella (Cutifilaria) perforata	216JW	KU255246	KU255215	KU255360	FR827919	KU255278	KU255337	KU255387
Mansonella (Mansonella) ozzardi	77YT	AJ279034	KU255214	KU255359	Ø	Ø	Ø	Ø
Onchocerca armillata	54FK	KU255247	KU255216	KU255361	KU255310	KU255280	KU255338	KU255388
Onchocerca dewittei japonica	OB9	KU255250	KU255219	KU255363	KU255313	KU255283	KU255341	KU255391
Onchocerca eberhardi	S63-5	KU255248	KU255217	Ø	KU255311	KU255281	KU255339	KU255389
Onchocerca gutturosa	54FK	KU255249	KU255218	KU255362	KU255312	KU255282	KU255340	KU255390
Onchocerca ochengi	54FK	KU255251	KU255220	KU255364	KU255314	KU255284	KU255342	KU255392
Onchocerca ochengi	ext.	NC_018267
Onchocerca skrjabini	S63-6	KU255252	KU255221	KU255365	KU255315	KU255285	KU255343	KU255393
Onchocerca volvulus	ext.	AF069069	NZ_HG810405
Yatesia hydrochoerus	52YT1	KU255254	KU255223	Ø	Ø	KU255286	KU255345	KU255395
Yatesia hydrochoerus	52YT2	KU255255	KU255224	Ø	KU255317	KU255287	KU255346	Ø
Wuchereria bancrofti	ext.	ADHD01000000
Wolbachia from arthropods
Aedes albopictus	ext.	CAGB00000000
Armadillidium vulgare	ext.	AJ306311	FJ390366	DQ778100	FJ390362	FJ390241	EF451552	EF451562
Cimex lectularius	11YT	KU255228	KU255200	KU255350	KU255291	KU255259	KU255321	KU255371
Cimex lectularius	ext.	AP013028
Culex quinquefasciatus Pel	ext.	NC010981
Culex quinquefasciatus JHB	ext.	ABZA01000000
Culex pipiens mol	ext.	CACK01000000
Diaphorina citri	ext.	AMZJ01000000
Drosophila melanogaster	ext.	NC002978
Drosophila simulans	394YU	KU255238	KU255208	KU255367	KU255302	KU255270	KU255330	KU255378
Drosophila simulans Riverside	ext.	CP001391
Encarsia formosa	ext.	AF045189	AY714797	U28196	DQ266519	DQ842288	DQ842362	DQ842436
Folsomia candida	f816	KU255239	Ø	KU255352	KU255303	KU255271	KU255331	KU255379
Glossina morsitans	ext.	AWUH01000000
Hypolimnas bolina	ext.	CAOH01000000
Ixodiphagus hookeri	383YU	KU255240	KU255209	KU255353	KU255304	KU255272	KU255332	KU255380
Muscifidurax uniraptor	ext.	ACFP01000000
Nasonia vitripennis wVitB	ext.	AERW01000000
Nasutitermes sp.	86YT	KU255253	KU255222	KU255366	KU255316	KU255279	KU255344	KU255394
Odontotermes horni RA	ext.	GQ422894	Ø	GQ422850	Ø	GQ422832	GQ422841	GQ422860
Tribolium confusum	ext.	X62247	AY714798	U28194	AJ512661	FJ390243	DQ842375	DQ842449
Trichogramma deion	ext.	L02884	Ø	U74475	AJ512662	DQ842376	DQ842302	DQ842450
Zootermopsis angusticollis	ext.	AY764279	AY764278	AY764283	AY764275	FJ390248	Ø	Ø
Zootermopsis nevadensis	ext.	AY764280	AY764277	AY764284	AY764276	FJ390249	Ø	Ø
