# Supplementary material for: Breakdown of coevolution between symbiotic bacteria Wolbachia and their filarial hosts
Source: PeerJ. 2016 Mar 28;4:e1840. doi: 10.7717/peerj.1840 (PMC4824920; doi:10.7717/peerj.1840)
Supplement: Table S4 — Filariae examined in the current study are indicated in bold. Abbreviation: EM, transmission electron microscopy; IM, immunostaining; +, detection of Wolbachia; ND, not determined. [file peerj-04-1840-s007.xlsx]

## Sheet: Feuil1
Examined species	Wolbachia presence			References
	EM	IM	PCR
Acanthocheilonema delicata	ND	negative	negative	Uni et al., 2012
Acanthocheilonema odendhali	ND	negative	negative	Ø
Acanthocheilonema recondium	ND	ND	negative	Casiraghi et al. 2004
Acanthocheilonema viteae	negative	ND	negative	McLaren, 1975; Bandi et al., 1998
Aproctella alessandroi	ND	ND	negative	Ferri et al, 2011
Breinlia (Breinlia) jittapalapongi	ND	negative	negative	Ø
Brugia malayi	+	+	D	Vincent et al., 1975; Kozek, 1977; Bandi et al., 1998; Kramer, 2003
Brugia pahangi	+	+	D	McLaren, 1975; Bandi et al., 1998
Brugia timori	ND	ND	D	Fischer et al., 2002
Cardiofilaria pavlovskyi	ND	+	negative	Ø
Cercopithifilaria bainae	ND	ND	negative	Ø
Cercopithifilaria bulboidea	ND	ND	negative	Ferri et al, 2011
Cercopithifilaria crassa	ND	negative	negative	Ferri et al, 2011
Cercopithifilaria japonica	ND	+	F	Ferri et al, 2011
Cercopithifilaria longa	ND	negative	negative	Ferri et al, 2011
Cercopithifilaria minuta	ND	negative	negative	Ferri et al, 2011
Cercopithifilaria multicauda	ND	ND	negative	Ferri et al, 2011
Cercopithifilaria roussilhoni	ND	ND	negative	Ferri et al, 2011
Cercopithifilaria rugosicauda	ND	negative	negative	Lefoulon et al., 2014
Cercopithifilaria shohoi	ND	negative	negative	Ferri et al, 2011
Cercopithifilaria tumidicervicata	ND	ND	negative	Ferri et al, 2011
Chanderella quiscali	ND	ND	negative	McNulty et al., 2012; Hamer et al, 2013
Cruorifilaria tuberocauda	ND	+	J	Ø
Dipetalonema caudispina	ND	+	J	Ø
Dipetalonema gracile	ND	+	J	Casiraghi et al. 2004
Dipetalonema graciliformis	ND	+	J	Ø
Dipetalonema robini	ND	+	J	Ø
Dipetalonema setariosum	-	ND	ND	McLaren, 1975
Dirofilaria immitis	+	+	C	McLaren, 1975; Sironi, 1995; Henkle-Dührsen et al., 1998; Kramer, 2003; Bandi et al., 1998
Dirofilaria repens	+	ND	C	McLaren, 1975; Bandi et al., 1998
Dirofilaria ursi	ND	ND	C	Michalski et al, 2010
Foleyella candezei	ND	ND	negative	Ferri et al, 2011
Foleyella furcata	ND	ND	negative	Casiraghi et al. 2004
Icosiella neglecta	ND	negative	ND	Ø
Litomosa chiropterorum	ND	negative	negative	Ferri et al, 2011
Litomosa westi	ND	ND	D	Casiraghi et al. 2004
Litomosoides brasiliensis	ND	+	D	Casiraghi et al. 2004
Litomosoides chagasfilhoi	+	ND	D	Chagas-Moutinho et al., 2015
Litomosoides galizai	ND	ND	D	Casiraghi et al. 2004
Litomosoides hamletti	ND	+	D	Casiraghi et al. 2004
Litomosoides sigmodontis	+	+	D	McLaren, 1975; Bandi et al., 1998; Hoerauf, 1999
Litomosoides solarii	ND	+	D	Ø
Litomosoides taylori	ND	ND	D	Ferri et al, 2011
Litomosoides yutajensis	ND	negative	negative	Casiraghi et al. 2004; Ferri, 2011
Loa loa	negative	ND	negative	Franz at al., 1984;Casiraghi et al. 2004
Loxodontofilaria caprini	ND	+	C	Ferri et al, 2011
Madathamugadia hiepei	ND	+	F	Lefoulon et al., 2012
Mansonella (Cutifilaria) perforata	ND	+	F	Ferri et al, 2011
Mansonella (Tetrapetalonema) atelensis amazonae	ND	ND	F	Ferri et al, 2011
Mansonella (Mansonella) ozzardi	+	ND	F	Kozek and Raccurt 1983; Bandi et al., 2001; Casiraghi et al. 2004
Mansonella perstans		ND	F	Gehringer et al, 2014
Mansonella sp.	ND	ND	F	Casiraghi et al. 2005
Monanema martini	ND	ND	negative	Ferri et al, 2011
Ochoterenella royi	ND	ND	negative	Ferri et al, 2011
Ochoterenella sp.3 193JW/194JW	ND	ND	negative	Ferri et al, 2011
Ochoterenella sp. 56CV	ND	ND	negative	Casiraghi et al. 2004
Ochoterenella sp.1 200YU	ND	negative	ND	Ø
Ochoterenella sp.2 47YT	ND	negative	ND	Ø
Onchocerca armillata	ND	+	+	Taylor et Hoerauf, 1999; Naery et al, 2010
Onchocerca cervipedis	ND	ND	C	Ø
Onchocerca dewitteii japonica	ND	+	C	Ferri et al, 2011
Onchocerca eberhardi	ND	+	C	Ferri et al, 2011
Onchocerca fasciata	+	+	-	Determann, 1997; Henkle-Dührsen et al., 1998; Krueger et al, 2007
Onchocerca flexuosa	negative	negative	negative	Henkle-Dührsen et al., 1998; Plenge-Bonig, 1995; Brattig, 2001;
Onchocerca gibsoni	+	+	C	Bandi et al., 1998
Onchocerca gutturosa	ND	+	C	Bandi et al., 1998
Onchocerca jakutensis	+	+	ND	Plenge-Bonig, 1995; Brattig, 2001; Krueger et al, 2007
Onchocerca lienalis	ND	ND	ND	Townson, 2000; Morales et al., 2006
Onchocerca lupi	+	ND	C	Egyed et al., 2002; Davila et al, 2012
Onchocerca ochengi	+	+	C	Determann, 1997; Bandi et al., 1998;Henkle-Dührsen et al., 1998
Onchocerca skrjabini	ND	+	C	Ferri et al, 2011
Onchocerca suzukii	ND	ND	C	Ferri et al, 2011
Onchocerca tarsicola	ND	+	ND	Buttner unpublish
Onchocerca volvulus	+	+	C	Kozek, 1977b Franz & Buttner, 1983; Henkle-Dührsen et al., 1998
Oswaldofilaria chabaudi	ND	ND	negative	Ø
Oswaldofilaria petersi	ND	negative	negative	Ø
Pelecitus fulicaeatrae	ND	negative	negative	Ø
Piratuba scaffi	ND	ND	negative	Ferri et al, 2011
Rumenfilaria andersoni	ND	negative	negative	Lefoulon et al., 2012
Setaria digitata	ND	ND	negative	Ferri et al, 2011
Setaria equina	negative	ND	negative	Chirgwin, Porthouse et al. 2002; Casiraghi et al. 2004
Setaria labiatopapillosa	ND	negative	negative	Casiraghi et al. 2004
Setaria tundra	ND	negative	negative	Casiraghi et al. 2004
Wuchereria bancrofti	+	ND	D	Bandi et al., 1998; Taylor, 1999
Yatesia hydrochoerus	ND	+	J	Ø
